# Supplementary material for: MOABS: model based analysis of bisulfite sequencing data
Source: Genome Biol. 2014 Feb 24;15(2):R38. doi: 10.1186/gb-2014-15-2-r38 (PMC4054608; doi:10.1186/gb-2014-15-2-r38)
Supplement: Additional file 1 — The source code for the software MOABS. This version is for archive purpose only. Please download the latest version from website. [file gb-2014-15-2-r38-S1.zip]

Archive with 1 entries (1 files):
- 1008027026110493_add1.gz
