# Supplementary material for: MOABS: model based analysis of bisulfite sequencing data
Source: Genome Biol. 2014 Feb 24;15(2):R38. doi: 10.1186/gb-2014-15-2-r38 (PMC4054608; doi:10.1186/gb-2014-15-2-r38)
Supplement: Additional file 2: Table S1 — Benchmark for performance of MOABS and BSmooth for reads alignment, methylation call, and differential methylation. [file gb-2014-15-2-r38-S2.xlsx]

## Sheet: performance
			Bisulfite Mapping Speed (Hour)			Methylation Call (Minute)			Differential Methylation
Data	fragments	reads (fragments x2)	BSMOOTH	MOABS	BSMOOTH/MOABS	BSMOOTH2	MOABS3	BSMOOTH/MOABS4	BSMOOTH5	MOABS6	BSMOOTH/MOABS7
m12_b2l3	41417278	82834556	23.6	7.1	3.32394	128	44	2.90909
m12_b3	58646296	117292592	30.4	8.7	3.49425	123	75	1.64
ko3a_b2l1	60909191	121818382	32.6	9.8	3.32653	98	79	1.24051
ko3a_b5	25327057	50654114	13.7	4.3	3.18605	58	40	1.45
sum	186299822	372599644	100.3	30	3.34333	407	238	1.71008	95	68	1.39706
Notes:
1) testing environment: 24 CPUs; Intel(R) Xeon X5690 @ 3.47GHz
2) Most recent version of MOABS and Bsmooth on Jan 10, 2014; 24 threads enabled whenver possible
3) testing dataset: GSE49191
