# Supplementary material for: MOABS: model based analysis of bisulfite sequencing data
Source: Genome Biol. 2014 Feb 24;15(2):R38. doi: 10.1186/gb-2014-15-2-r38 (PMC4054608; doi:10.1186/gb-2014-15-2-r38)
Supplement: Additional file 5: Table S2 — List of known imprinting DMRs with experimental validation references. [file gb-2014-15-2-r38-S5.xls]

## Sheet: DMRs
Chr	Locus	Type	References	Germline imprints?	Maternal_or_Paternal
chr1	Gpr1/Zdbf2	Known	Kobayashi et al., 2009; Hiura et al., 2010	Y	P
chr2	Mcts2/H13	Known	Wood et al., 2007	Y	M
chr2	Nesp	Known	Peters et al., 1999; Kelsey et al., 1999	N	P
chr2	Nespas/Gnasxl	Known	Kelsey et al., 1999; Coombes et al., 2003	Y	M
chr2	Gnas1a	Known	Liu et al., 2000; Williamson et al., 2004; Liu et al., 2005	Y	M
chr6	Peg10/Sgce	Known	Ono et al., 2003	Y	M
chr6	Mest (Peg1)	Known	Lefebvre et al., 1997; Lucifero et al., 2002	Y	M
chr6	Herc3/Nap1l5	Known	Smith et al., 2003;Wood et al., 2007	Y	M
chr7	Peg3/Usp29	Known	Li et al., 2000; Lucifero et al., 2002	Y	M
chr7	Snurf/Snrpn	Known	Shemer et al., 1997	Y	M
chr7	Ndn	Known	Hanel and Wevrick, 2001	N	M
chr7	Magel2	Known	Dindot et al., 2009; Sharp et al., 2010	NA	M
chr7	Mkrn3	Known	Hershko et al., 1999	N	M
chr7	Peg12	Known	Chai et al., 2001	NA	M
chr7	Inpp5f	Known	Choi et al., 2005	Y	M
chr7	H19 promoter	Known	Kimberly et al., 1997	N	P
chr7	H19 ICR	Known	Bartolomei et al., 1993; Ferguson-Smith et al., 1993; Tremblay et al., 1995; Thorvaldsen et al., 1998; Ueda et al., 2000	Y	P
chr7	Kcnq1ot1	Known	Engemann et al., 2000; Fitzpatrick et al., 2002; Yatsuki et al., 2002	Y	M
chr7	Cdkn1c	Known	Bhogal et al., 2004	N	P
chr7	Cdkn1c upstream	Known	Yatsuki et al., 2002, Genome Res.; Lewis et al., 2004, Nat. Genet.	NA	P
chr9	Rasgrf1	Known	Plass et al., 1996; Shibata et al., 1998; Yoon et al., 2002	Y	P
chr10	Plagl1	Known	Smith et al., 2002	Y	M
chr11	Grb10	Known	Arnaud et al., 2003; Hikichi et al., 2003	Y	M
chr11	Zrsr1/Commd1	Known	Hayashizaki et al., 1994; Shibata et al., 1997	Y	M
chr12	Dlk1	Known	Takada et al., 2002;	N	P
chr12	Dlk1-Gtl2 IG	Known	Takada et al., 2002; Lin et al., 2003	Y	P
chr12	Gtl2	Known	Takada et al., 2002;	N	P
chr15	Peg13/Trappc9	Known	Smith et al., 2003	Y	M
chr15	Slc38a4	Known	Smith et al., 2003; Chotalia et al., 2009	Y	M
chr17	Airn/Igf2r	Known	Stoger et al., 1993; Wutz et al., 1997	Y	M
chr17	Igf2r	Known	Stoger et al., 1993	N	P
chr18	Impact	Known	Okamura et al., 2000	Y	M

## Sheet: References
Arnaud, P., Monk, D., Hitchins, M., Gordon, E., Dean, W., Beechey, C.V., Peters, J., Craigen, W., Preece, M., Stanier, P., et al. (2003). Conserved methylation imprints in the human and mouse GRB10 genes with divergent allelic expression suggests differential reading of the same mark. Hum Mol Genet 12, 1005-1019.
Bartolomei, M.S., Webber, A.L., Brunkow, M.E., and Tilghman, S.M. (1993). Epigenetic mechanisms underlying the imprinting of the mouse H19 gene. Genes Dev 7, 1663-1673.
Bhogal, B., Arnaudo, A., Dymkowski, A., Best, A., and Davis, T.L. (2004). Methylation at mouse Cdkn1c is acquired during postimplantation development and functions to maintain imprinted expression. Genomics 84, 961-970.
Chai, J.H., Locke, D.P., Ohta, T., Greally, J.M., and Nicholls, R.D. (2001). Retrotransposed genes such as Frat3 in the mouse Chromosome 7C Prader-Willi syndrome region acquire the imprinted status of their insertion site. Mamm Genome 12, 813-821.
Choi, J.D., Underkoffler, L.A., Wood, A.J., Collins, J.N., Williams, P.T., Golden, J.A., Schuster, E.F., Jr., Loomes, K.M., and Oakey, R.J. (2005). A novel variant of Inpp5f is imprinted in brain, and its expression is correlated with differential methylation of an internal CpG island. Mol Cell Biol 25, 5514-5522.
Coombes, C., Arnaud, P., Gordon, E., Dean, W., Coar, E.A., Williamson, C.M., Feil, R., Peters, J., and Kelsey, G. (2003). Epigenetic properties and identification of an imprint mark in the Nesp-Gnasxl domain of the mouse Gnas imprinted locus. Mol Cell Biol 23, 5475-5488.
Dindot, S.V., Person, R., Strivens, M., Garcia, R., and Beaudet, A.L. (2009). Epigenetic profiling at mouse imprinted gene clusters reveals novel epigenetic and genetic features at differentially methylated regions. Genome Res 19, 1374-1383.
Engemann, S., Strodicke, M., Paulsen, M., Franck, O., Reinhardt, R., Lane, N., Reik, W., and Walter, J. (2000). Sequence and functional comparison in the Beckwith-Wiedemann region: implications for a novel imprinting centre and extended imprinting. Hum Mol Genet 9, 2691-2706.
Ferguson-Smith, A.C., Sasaki, H., Cattanach, B.M., and Surani, M.A. (1993). Parental-origin-specific epigenetic modification of the mouse H19 gene. Nature 362, 751-755.
Fitzpatrick, G.V., Soloway, P.D., and Higgins, M.J. (2002). Regional loss of imprinting and growth deficiency in mice with a targeted deletion of KvDMR1. Nat Genet 32, 426-431.
Hanel, M.L., and Wevrick, R. (2001). Establishment and maintenance of DNA methylation patterns in mouse Ndn: implications for maintenance of imprinting in target genes of the imprinting center. Mol Cell Biol 21, 2384-2392.
Hayashizaki, Y., Shibata, H., Hirotsune, S., Sugino, H., Okazaki, Y., Sasaki, N., Hirose, K., Imoto, H., Okuizumi, H., Muramatsu, M., et al. (1994). Identification of an imprinted U2af binding protein related sequence on mouse chromosome 11 using the RLGS method. Nat Genet 6, 33-40.
Hershko, A., Razin, A., and Shemer, R. (1999). Imprinted methylation and its effect on expression of the mouse Zfp127 gene. Gene 234, 323-327.
Hikichi, T., Kohda, T., Kaneko-Ishino, T., and Ishino, F. (2003). Imprinting regulation of the murine Meg1/Grb10 and human GRB10 genes; roles of brain-specific promoters and mouse-specific CTCF-binding sites. Nucleic Acids Res 31, 1398-1406.
Hiura, H., Sugawara, A., Ogawa, H., John, R.M., Miyauchi, N., Miyanari, Y., Horiike, T., Li, Y., Yaegashi, N., Sasaki, H., et al. (2010). A tripartite paternally methylated region within the Gpr1-Zdbf2 imprinted domain on mouse chromosome 1 identified by meDIP-on-chip. Nucleic Acids Res 38, 4929-4945.
Kelsey, G., Bodle, D., Miller, H.J., Beechey, C.V., Coombes, C., Peters, J., and Williamson, C.M. (1999). Identification of imprinted loci by methylation-sensitive representational difference analysis: application to mouse distal chromosome 2. Genomics 62, 129-138.
Kobayashi, H., Yamada, K., Morita, S., Hiura, H., Fukuda, A., Kagami, M., Ogata, T., Hata, K., Sotomaru, Y., and Kono, T. (2009). Identification of the mouse paternally expressed imprinted gene Zdbf2 on chromosome 1 and its imprinted human homolog ZDBF2 on chromosome 2. Genomics 93, 461-472.
Lefebvre, L., Viville, S., Barton, S.C., Ishino, F., and Surani, M.A. (1997). Genomic structure and parent-of-origin-specific methylation of Peg1. Hum Mol Genet 6, 1907-1915.
Li, L.L., Szeto, I.Y., Cattanach, B.M., Ishino, F., and Surani, M.A. (2000). Organization and parent-of-origin-specific methylation of imprinted Peg3 gene on mouse proximal chromosome 7. Genomics 63, 333-340.
Lin, S.P., Youngson, N., Takada, S., Seitz, H., Reik, W., Paulsen, M., Cavaille, J., and Ferguson-Smith, A.C. (2003). Asymmetric regulation of imprinting on the maternal and paternal chromosomes at the Dlk1-Gtl2 imprinted cluster on mouse chromosome 12. Nat Genet 35, 97-102.
Liu, J., Chen, M., Deng, C., Bourc'his, D., Nealon, J.G., Erlichman, B., Bestor, T.H., and Weinstein, L.S. (2005). Identification of the control region for tissue-specific imprinting of the stimulatory G protein alpha-subunit. Proc Natl Acad Sci U S A 102, 5513-5518.
Liu, J., Yu, S., Litman, D., Chen, W., and Weinstein, L.S. (2000). Identification of a methylation imprint mark within the mouse Gnas locus. Mol Cell Biol 20, 5808-5817.
Lucifero, D., Mertineit, C., Clarke, H.J., Bestor, T.H., and Trasler, J.M. (2002). Methylation dynamics of imprinted genes in mouse germ cells. Genomics 79, 530-538.
Okamura, K., Hagiwara-Takeuchi, Y., Li, T., Vu, T.H., Hirai, M., Hattori, M., Sakaki, Y., Hoffman, A.R., and Ito, T. (2000). Comparative genome analysis of the mouse imprinted gene impact and its nonimprinted human homolog IMPACT: toward the structural basis for species-specific imprinting. Genome Res 10, 1878-1889.
Ono, R., Shiura, H., Aburatani, H., Kohda, T., Kaneko-Ishino, T., and Ishino, F. (2003). Identification of a large novel imprinted gene cluster on mouse proximal chromosome 6. Genome Res 13, 1696-1705.
Peters, J., Wroe, S.F., Wells, C.A., Miller, H.J., Bodle, D., Beechey, C.V., Williamson, C.M., and Kelsey, G. (1999). A cluster of oppositely imprinted transcripts at the Gnas locus in the distal imprinting region of mouse chromosome 2. Proceedings of the National Academy of Sciences of the United States of America 96, 3830-3835.
Plass, C., Shibata, H., Kalcheva, I., Mullins, L., Kotelevtseva, N., Mullins, J., Kato, R., Sasaki, H., Hirotsune, S., Okazaki, Y., et al. (1996). Identification of Grf1 on mouse chromosome 9 as an imprinted gene by RLGS-M. Nat Genet 14, 106-109.
Sharp, A.J., Migliavacca, E., Dupre, Y., Stathaki, E., Sailani, M.R., Baumer, A., Schinzel, A., Mackay, D.J., Robinson, D.O., Cobellis, G., et al. (2010). Methylation profiling in individuals with uniparental disomy identifies novel differentially methylated regions on chromosome 15. Genome Res 20, 1271-1278.
Shemer, R., Birger, Y., Riggs, A.D., and Razin, A. (1997). Structure of the imprinted mouse Snrpn gene and establishment of its parental-specific methylation pattern. Proc Natl Acad Sci U S A 94, 10267-10272.
Shibata, H., Ueda, T., Kamiya, M., Yoshiki, A., Kusakabe, M., Plass, C., Held, W.A., Sunahara, S., Katsuki, M., Muramatsu, M., et al. (1997). An oocyte-specific methylation imprint center in the mouse U2afbp-rs/U2af1-rs1 gene marks the establishment of allele-specific methylation during preimplantation development. Genomics 44, 171-178.
Shibata, H., Yoda, Y., Kato, R., Ueda, T., Kamiya, M., Hiraiwa, N., Yoshiki, A., Plass, C., Pearsall, R.S., Held, W.A., et al. (1998). A methylation imprint mark in the mouse imprinted gene Grf1/Cdc25Mm locus shares a common feature with the U2afbp-rs gene: an association with a short tandem repeat and a hypermethylated region. Genomics 49, 30-37.
Smith, R.J., Arnaud, P., Konfortova, G., Dean, W.L., Beechey, C.V., and Kelsey, G. (2002). The mouse Zac1 locus: basis for imprinting and comparison with human ZAC. Gene 292, 101-112.
Smith, R.J., Dean, W., Konfortova, G., and Kelsey, G. (2003). Identification of novel imprinted genes in a genome-wide screen for maternal methylation. Genome research 13, 558-569.
Stoger, R., Kubicka, P., Liu, C.G., Kafri, T., Razin, A., Cedar, H., and Barlow, D.P. (1993). Maternal-specific methylation of the imprinted mouse Igf2r locus identifies the expressed locus as carrying the imprinting signal. Cell 73, 61-71.
Takada, S., Paulsen, M., Tevendale, M., Tsai, C.E., Kelsey, G., Cattanach, B.M., and Ferguson-Smith, A.C. (2002). Epigenetic analysis of the Dlk1-Gtl2 imprinted domain on mouse chromosome 12: implications for imprinting control from comparison with Igf2-H19. Hum Mol Genet 11, 77-86.
Thorvaldsen, J.L., Duran, K.L., and Bartolomei, M.S. (1998). Deletion of the H19 differentially methylated domain results in loss of imprinted expression of H19 and Igf2. Genes Dev 12, 3693-3702.
Tremblay, K.D., Saam, J.R., Ingram, R.S., Tilghman, S.M., and Bartolomei, M.S. (1995). A paternal-specific methylation imprint marks the alleles of the mouse H19 gene. Nat Genet 9, 407-413.
Ueda, T., Abe, K., Miura, A., Yuzuriha, M., Zubair, M., Noguchi, M., Niwa, K., Kawase, Y., Kono, T., Matsuda, Y., et al. (2000). The paternal methylation imprint of the mouse H19 locus is acquired in the gonocyte stage during foetal testis development. Genes Cells 5, 649-659.
Williamson, C.M., Ball, S.T., Nottingham, W.T., Skinner, J.A., Plagge, A., Turner, M.D., Powles, N., Hough, T., Papworth, D., Fraser, W.D., et al. (2004). A cis-acting control region is required exclusively for the tissue-specific imprinting of Gnas. Nat Genet 36, 894-899.
Wood, A.J., Roberts, R.G., Monk, D., Moore, G.E., Schulz, R., and Oakey, R.J. (2007). A screen for retrotransposed imprinted genes reveals an association between X chromosome homology and maternal germ-line methylation. PLoS Genet 3, e20.
Wutz, A., Smrzka, O.W., Schweifer, N., Schellander, K., Wagner, E.F., and Barlow, D.P. (1997). Imprinted expression of the Igf2r gene depends on an intronic CpG island. Nature 389, 745-749.
Yatsuki, H., Joh, K., Higashimoto, K., Soejima, H., Arai, Y., Wang, Y., Hatada, I., Obata, Y., Morisaki, H., Zhang, Z., et al. (2002). Domain regulation of imprinting cluster in Kip2/Lit1 subdomain on mouse chromosome 7F4/F5: large-scale DNA methylation analysis reveals that DMR-Lit1 is a putative imprinting control region. Genome Res 12, 1860-1870.
Yoon, B.J., Herman, H., Sikora, A., Smith, L.T., Plass, C., and Soloway, P.D. (2002). Regulation of DNA methylation of Rasgrf1. Nat Genet 30, 92-96.
