# Supplementary material for: MOABS: model based analysis of bisulfite sequencing data
Source: Genome Biol. 2014 Feb 24;15(2):R38. doi: 10.1186/gb-2014-15-2-r38 (PMC4054608; doi:10.1186/gb-2014-15-2-r38)
Supplement: Additional file 6: Table S3 — List of genes with decreased 5hmc and genes with increased 5hmc. [file gb-2014-15-2-r38-S6.xlsx]

## Sheet: Down
Genes associated with decreased 5hmc in later passage
1190002F15Rik
1300018I17Rik
1500002O20Rik
1700014N06Rik
2200002D01Rik
2210408I21Rik
2410004A20Rik
3830431G21Rik
4930415O20Rik
4930474G06Rik
4930526L06Rik
4931429I11Rik
4932414N04Rik
5730528L13Rik
7530420F21Rik
9330020H09Rik
9830001H06Rik
Acot8
Adam22
Adamts20
Agbl1
Agxt2l2
Ahdc1
Ak5
Ank3
App
Arhgef18
Ascc3
Asph
Ass1
Astn1
Atf7ip
Atmin
AU019990
AU022751
Auts2
BC037032
BC046331
BC048403
Bcl11b
Bcl2l10
Bcl2l12
Bend7
Bri3
Bsg
Btbd17
C87414
Cacna1b
Cacna1c
Cadm2
Camk4
Cartpt
Cast
Ccdc63
Cchcr1
Ccin
Cdh4
Cdk5r1
Celf1
Cgnl1
Chd9
Chrm2
Cilp2
Cirbp
Ckap2
Clpp
Col14a1
Col23a1
Cpe
Cpsf3
Crb2
Crocc
Crtc3
Csgalnact1
Csrp2bp
Ctnna3
Cyp24a1
Cyp2c38
Cyp2c53-ps
D19Wsu162e
Dab2ip
Dennd1a
Dgkb
Diap2
Dlc1
Dlgap1
Dlgap2
Dmd
Duox2
Dus2l
E130309F12Rik
E430025E21Rik
Ebf3
Echdc2
Efcab5
Egflam
Eif3a
Eif4ebp3
Elk3
Elp4
Emid2
Eml1
Enox1
Ephb4
Erbb4
Esrrb
Etv3
Etv6
Extl3
F730043M19Rik
Fam110b
Fam169b
Fam73a
Fam83h
Fancl
Fbxo46
Fgf14
Fgfr1
Fgr
Filip1
Foxi2
Galnt7
Galntl6
Gata3
Gjb3
Gli1
Gm14405
Gm15545
Gm17384
Gm2083
Gm694
Gng12
Gpat2
Gpr1
Gpr173
Gpr19
Gria2
Grid1
H1f0
Hcn2
Hist1h2aa
Hist1h2ao
Hist1h2ap
Hist1h2ba
Hist1h2bq
Hist1h2br
Hnrnpab
Il6ra
Immp2l
Itpk1
Kcnc2
Kcnh7
Kcnq1
Kcnq1ot1
Kdm5a
Khnyn
Kif19a
Kifc3
Klk9
L3mbtl4
Larp4b
Lcorl
Lemd3
Letmd1
Lhfpl2
Lin7a
Lipk
Lrrc10
Lrrc7
Lrrc8d
Lrsam1
Luzp2
Lyst
Macf1
Macrod2
Mamstr
Map3k9
Mapre2
Mettl7a1
Mfap4
Mfhas1
Mib2
Mier3
Mir5046
Mnx1
Mtap1a
Mtap7d1
Myo7a
Nacad
Nbas
Ndufc2
Npr2
Nwd1
Odz1
Ophn1
Oscar
Otud7a
Oxct1
Palm
Parg
Pde3a
Pdgfa
Pdgfc
Pgs1
Phkb
Pkhd1
Pla2r1
Plagl1
Pld3
Plekha7
Plekhm2
Pmp22
Poll
Polrmt
Prdm16
Prdm5
Prkce
Prkcz
Psmd3
Ptk7
Ptpn14
Ptpn20
Ptprn2
Ralgapa2
Rasip1
Rassf3
Relt
Rhbdf2
Rhox13
Rhox2e
Ring1
Rnf43
Robo3
Rpl12
Rps6ka4
Rps6ka6
Rspo1
Rufy3
Ryk
Sall1
Scarf2
Scn1a
Serinc5
Sfmbt2
Sh3rf3
Sidt2
Sirt4
Slain2
Slc1a2
Slc30a6
Slit3
Smarca2
Sntg1
Snx21
Spag1
Spen
Srbd1
Stab2
Stard6
Sumf2
Supt3h
Syde1
Syt16
Sytl5
Tbc1d30
Tbxas1
Tcea1
Tcf7l1
Tfeb
Thbs3
Timm23
Tle6
Tlx1
Tmem120a
Tmem132d
Trdn
Trim52
Ube2h
Ubtf
Uhrf1bp1
Unc5b
Upf1
Usp25
Vav2
Wdfy1
Wdpcp
Wiz
Wwc1
Yif1b
Zbtb7c
Zdhhc17
Zfp217
Zfp362
Zfp366
Zfp42
Zfp442
Zfp629
Zfyve26
Zp3r

## Sheet: Up
Genes associated with increased 5hmc in later passage
0610009L18Rik
1300010F03Rik
1700008F21Rik
2610307P16Rik
2900008C10Rik
4930443O20Rik
4930467D21Rik
5830403M04Rik
9130221F21Rik
A130022J15Rik
Abca13
Abcc3
Ablim1
Actg1
Adamtsl1
Agpat4
Apc2
Arhgap24
Arhgap6
Bahcc1
Bai3
BC090627
Bcor
Bmp7
Camk2b
Caps2
Catsperb
Ccdc6
Cd46
Chkb
Col4a5
Cox7b2
Cpt1b
Cxadr
D030025P21Rik
Dcc
Dmbx1
Dnahc2
Dnm3
Dpyd
E2f8
Eda
Emcn
Emr4
Epha6
Epha7
Esrra
Evl
Fgd4
Fhit
Fitm1
Fyn
Gabrg1
Galnt13
Galnt2
Gfra2
Gnaq
Grm6
Hk1
Igf1r
Igsf21
Il1rl1
Ino80d
Itpr1
Kcng4
Krt4
Magi2
Mctp1
Metrn
Mmp9
Mpdz
Myom2
Naa11
Nob1
Nosip
Odz2
Pard6b
Pcdh11x
Pcdha1
Pcdha10
Pcdha11
Pcdha12
Pcdha2
Pcdha3
Pcdha4
Pcdha4-g
Pcdha5
Pcdha6
Pcdha7
Pcdha8
Pcdha9
Pgam1
Poln
Prkdc
Rab30
Rbfox3
Rbm47
Rhof
Rn45s
Rnf17
Robo2
Rpl3l
Rsrc1
Runx1
Rxra
Scaf1
Shank1
Shisa4
Skint9
Slc45a1
Stk3
Stx16
Tacr3
Tceanc
Tdrd1
Tmem132b
Tmem150c
Tnik
Unc5d
Wdr96
Wnt7b
Wwox
Xpo7
Zfp345
Zic5
